# Supplementary material for: Environmental Life Cycle Assessment of Diets with Improved Omega-3 Fatty Acid Profiles
Source: PLoS One. 2016 Aug 9;11(8):e0160397. doi: 10.1371/journal.pone.0160397 (PMC4978454; doi:10.1371/journal.pone.0160397)
Supplement: S1 Datasheet — (XLSX) [file pone.0160397.s001.xlsx]

## Sheet: Cover page
Environmental Life cycle assessment of diets with improved omega-3 fatty acid profiles
Carla R. V. Coelho, Franck Pernollet, Hayo M. G. van der Werf*
SAS, Agrocampus Ouest, INRA, Rennes, France
e-mail: hayo.van-der-werf@inra.fr
Life Cycle Assessment Characterisation factors used in this study
Environmental impacts associated with diets were evaluated using Life Cycle Assessment (LCA), which is a method to assess impacts associated with products by quantifying and evaluating the resources consumed and the emissions to the environment at all stages of its life cycle – from the extraction of resources, through the production of materials, product parts and the product itself, and the use…

## Sheet: Global warming (GWP100a)
Global warming GWP100a), (CML-IA baseline)
Compartment	Substance	CAS number	Characterisation Factor	Unit
Air	1-Propanol, 3,3,3-trifluoro-2,2-bis(trifluoromethyl)-, HFE-7100	014117-17-0	297	kg CO2 eq / kg
Air	Butane, perfluoro-	000355-25-9	8860	kg CO2 eq / kg
Air	Butane, perfluorocyclo-, PFC-318	000115-25-3	10300	kg CO2 eq / kg
Air	Carbon dioxide	000124-38-9	1	kg CO2 eq / kg
Air	Carbon dioxide, fossil	000124-38-9	1	kg CO2 eq / kg
Air	Carbon dioxide, land transformation	000124-38-9	0	kg CO2 eq / kg
Air	Cis-perfluorodecalin	060433-11-6	7500	kg CO2 eq / kg
Air	Dinitrogen monoxide	010024-97-2	298	kg CO2 eq / kg
Air	Ethane, 1-chloro-1,1-difluoro-, HCFC-142b	000075-68-3	2310	kg CO2 eq / kg
Air	Ethane, 1-chloro-2,2,2-trifluoro-(difluoromethoxy)-, HCFE-235da2	026675-46-7	350	kg CO2 eq / kg
Air	Ethane, 1,1-dichloro-1-fluoro-, HCFC-141b	001717-00-6	725	kg CO2 eq / kg
Air	Ethane, 1,1-difluoro-, HFC-152a	000075-37-6	124	kg CO2 eq / kg
Air	Ethane, 1,1,1-trichloro-, HCFC-140	000071-55-6	146	kg CO2 eq / kg
Air	Ethane, 1,1,1-trifluoro-, HFC-143a	000420-46-2	4470	kg CO2 eq / kg
Air	Ethane, 1,1,1,2-tetrafluoro-, HFC-134a	000811-97-2	1430	kg CO2 eq / kg
Air	Ethane, 1,1,2-trichloro-1,2,2-trifluoro-, CFC-113	000076-13-1	6130	kg CO2 eq / kg
Air	Ethane, 1,2-dibromotetrafluoro-, Halon 2402	000124-73-2	1640	kg CO2 eq / kg
Air	Ethane, 1,2-dichloro-1,1,2,2-tetrafluoro-, CFC-114	000076-14-2	10000	kg CO2 eq / kg
Air	Ethane, 2-chloro-1,1,1,2-tetrafluoro-, HCFC-124	002837-89-0	609	kg CO2 eq / kg
Air	Ethane, 2,2-dichloro-1,1,1-trifluoro-, HCFC-123	000306-83-2	77	kg CO2 eq / kg
Air	Ethane, chloropentafluoro-, CFC-115	000076-15-3	7370	kg CO2 eq / kg
Air	Ethane, hexafluoro-, HFC-116	000076-16-4	12200	kg CO2 eq / kg
Air	Ethane, pentafluoro-, HFC-125	000354-33-6	3500	kg CO2 eq / kg
Air	Ether, 1,1,1-trifluoromethyl methyl-, HFE-143a	000421-14-7	756	kg CO2 eq / kg
Air	Ether, 1,1,2,2-Tetrafluoroethyl 2,2,2-trifluoroethyl-, HFE-347mcc3	000406-78-0	575	kg CO2 eq / kg
Air	Ether, 1,1,2,2-Tetrafluoroethyl 2,2,2-trifluoroethyl-, HFE-347pcf2	000406-78-0	580	kg CO2 eq / kg
Air	Ether, 1,1,2,2-Tetrafluoroethyl methyl-, HFE-254cb2	000425-88-7	359	kg CO2 eq / kg
Air	Ether, 1,1,2,3,3,3-Hexafluoropropyl methyl-, HFE-356pcc3	000382-34-3	110	kg CO2 eq / kg
Air	Ether, di(difluoromethyl), HFE-134	001691-17-4	6320	kg CO2 eq / kg
Air	Ether, difluoromethyl 2,2,2-trifluoroethyl-, HFE-245cb2	001885-48-9	708	kg CO2 eq / kg
Air	Ether, difluoromethyl 2,2,2-trifluoroethyl-, HFE-245fa2	001885-48-9	659	kg CO2 eq / kg
Air	Ether, nonafluorobutane ethyl-, HFE569sf2 (HFE-7200)	163702-05-4	59	kg CO2 eq / kg
Air	Ether, pentafluoromethyl-, HFE-125	003822-68-2	14900	kg CO2 eq / kg
Air	Hexane, perfluoro-	000355-42-0	9300	kg CO2 eq / kg
Air	HFE-236ca12 (HG-10)	078522-47-1	2800	kg CO2 eq / kg
Air	HFE-338pcc13 (HG-01)	188690-78-0	1500	kg CO2 eq / kg
Air	HFE-43-10pccc124 (H-Galden1040x)		1870	kg CO2 eq / kg
Air	Methane	000074-82-8	25	kg CO2 eq / kg
Air	Methane, biogenic	000074-82-8	22.25	kg CO2 eq / kg
Air	Methane, bromo-, Halon 1001	000074-83-9	5	kg CO2 eq / kg
Air	Methane, bromochlorodifluoro-, Halon 1211	000353-59-3	1890	kg CO2 eq / kg
Air	Methane, bromotrifluoro-, Halon 1301	000075-63-8	7140	kg CO2 eq / kg
Air	Methane, chlorodifluoro-, HCFC-22	000075-45-6	1810	kg CO2 eq / kg
Air	Methane, chlorotrifluoro-, CFC-13	000075-72-9	14400	kg CO2 eq / kg
Air	Methane, dichloro-, HCC-30	000075-09-2	8.7	kg CO2 eq / kg
Air	Methane, dichlorodifluoro-, CFC-12	000075-71-8	10900	kg CO2 eq / kg
Air	Methane, difluoro-, HFC-32	000075-10-5	675	kg CO2 eq / kg
Air	Methane, fossil	000074-82-8	25	kg CO2 eq / kg
Air	Methane, monochloro-, R-40	000074-87-3	13	kg CO2 eq / kg
Air	Methane, tetrachloro-, CFC-10	000056-23-5	1400	kg CO2 eq / kg
Air	Methane, tetrafluoro-, CFC-14	000075-73-0	7390	kg CO2 eq / kg
Air	Methane, trichlorofluoro-, CFC-11	000075-69-4	4750	kg CO2 eq / kg
Air	Methane, trifluoro-, HFC-23	000075-46-7	14800	kg CO2 eq / kg
Air	Nitrogen fluoride	007783-54-2	17200	kg CO2 eq / kg
Air	Pentane, 2,3-dihydroperfluoro-, HFC-4310mee	138495-42-8	1640	kg CO2 eq / kg
Air	Pentane, dodecafluoro-, PFC-4-1-12	000594-91-2	9160	kg CO2 eq / kg
Air	PFPMIE		10300	kg CO2 eq / kg
Air	Propane, 1,1,1,2,3,3,3-heptafluoro-, HFC-227ea	000431-89-0	3220	kg CO2 eq / kg
Air	Propane, 1,1,1,3,3-pentafluoro-, HFC-245fa	000460-73-1	1030	kg CO2 eq / kg
Air	Propane, 1,1,1,3,3,3-hexafluoro-, HCFC-236fa	000690-39-1	9810	kg CO2 eq / kg
Air	Propane, 1,3-dichloro-1,1,2,2,3-pentafluoro-, HCFC-225cb	000507-55-1	595	kg CO2 eq / kg
Air	Propane, 3,3-dichloro-1,1,1,2,2-pentafluoro-, HCFC-225ca	000422-56-0	122	kg CO2 eq / kg
Air	Propane, perfluoro-	000076-19-7	8830	kg CO2 eq / kg
Air	Sulfur hexafluoride	002551-62-4	22800	kg CO2 eq / kg
Air	Trifluoromethylsulfur pentafluoride	000373-80-8	17700	kg CO2 eq / kg

## Sheet: Global warming with LUC
Global warming with land use change (GWP 100 and Audsley et al 2009)
For land use change a factor of 0.143kg CO2eq /m2/year is applied to all land occupation.
Values is dervied from Audsley et al (2009).
Reference: Audsley E, Brander M, Chatteron J, Murphy-Bokerkern D, Webster C, et al. (2009) How low can we go? An assessment of greenhouse gas emissions from the UK food system and the scope for reduction by 2050 UK: WWF. 80 p.

## Sheet: CED Total
CED Total (CED v1.08 from ecoinvent renewable and non-renewable energy, excluding gross calorific energy in biomass)
Compartment	Sbucompartment	Substance	CAS number	Characterisation Factor	Unit
Raw		Biomass, feedstock		1	MJ / MJ
Raw		Coal, 18 MJ per kg		18	MJ / kg
Raw		Coal, 26.4 MJ per kg		26.4	MJ / kg
Raw		Coal, 29.3 MJ per kg		29.3	MJ / kg
Raw		Coal, brown		9.9	MJ / kg
Raw		Coal, brown, 10 MJ per kg		10	MJ / kg
Raw		Coal, brown, 8 MJ per kg		8	MJ / kg
Raw		Coal, feedstock, 26.4 MJ per kg		26.4	MJ / kg
Raw		Coal, hard		19.1	MJ / kg
Raw		Energy, from biomass		1	MJ / MJ
Raw		Energy, from coal		1	MJ / MJ
Raw		Energy, from coal, brown		1	MJ / MJ
Raw		Energy, from gas, natural		1	MJ / MJ
Raw		Energy, from hydro power		1	MJ / MJ
Raw		Energy, from hydrogen		1	MJ / MJ
Raw		Energy, from oil		1	MJ / MJ
Raw		Energy, from peat		1	MJ / MJ
Raw		Energy, from sulfur		1	MJ / MJ
Raw		Energy, from uranium		1	MJ / MJ
Raw		Energy, from wood		1	MJ / MJ
Raw		Energy, geothermal		1	MJ / MJ
Raw		Energy, geothermal, converted		1	MJ / MJ
Raw		Energy, gross calorific value, in biomass		0	MJ / MJ
Raw		Energy, gross calorific value, in biomass, primary forest		0	MJ / MJ
Raw		Energy, kinetic (in wind), converted		1	MJ / MJ
Raw		Energy, potential (in hydropower reservoir), converted		1	MJ / MJ
Raw		Energy, solar, converted		1	MJ / MJ
Raw		Energy, unspecified		1	MJ / MJ
Raw		Gas, mine, off-gas, process, coal mining/kg	008006-14-2	49.8	MJ / kg
Raw		Gas, mine, off-gas, process, coal mining/m3	008006-14-2	39.8	MJ / m3
Raw		Gas, natural, 30.3 MJ per kg	008006-14-2	30.3	MJ / kg
Raw		Gas, natural, 35 MJ per m3	008006-14-2	35	MJ / m3
Raw		Gas, natural, 36.6 MJ per m3	008006-14-2	36.6	MJ / m3
Raw		Gas, natural, 46.8 MJ per kg	008006-14-2	46.8	MJ / kg
Raw		Gas, natural, feedstock, 35 MJ per m3	008006-14-2	35	MJ / m3
Raw		Gas, natural, feedstock, 46.8 MJ per kg	008006-14-2	46.8	MJ / kg
Raw		Gas, natural/m3	008006-14-2	38.3	MJ / m3
Raw		Gas, off-gas, oil production		39.8	MJ / m3
Raw		Gas, petroleum, 35 MJ per m3		35	MJ / m3
Raw		Methane	000074-82-8	35.9	MJ / kg
Raw		Oil, crude		45.8	MJ / kg
Raw		Oil, crude, 38400 MJ per m3		38400	MJ / m3
Raw		Oil, crude, 41 MJ per kg		41	MJ / kg
Raw		Oil, crude, 42 MJ per kg		42	MJ / kg
Raw		Oil, crude, 42.6 MJ per kg		42.6	MJ / kg
Raw		Oil, crude, 42.7 MJ per kg		42.7	MJ / kg
Raw		Oil, crude, feedstock, 41 MJ per kg		41	MJ / kg
Raw		Oil, crude, feedstock, 42 MJ per kg		42	MJ / kg
Raw		Peat		13	MJ / kg
Raw		Uranium	007440-61-1	560000	MJ / kg
Raw		Uranium ore, 1.11 GJ per kg		1110	MJ / kg
Raw		Uranium, 2291 GJ per kg	007440-61-1	2291000	MJ / kg
Raw		Uranium, 451 GJ per kg	007440-61-1	451000	MJ / kg
Raw		Uranium, 560 GJ per kg	007440-61-1	560000	MJ / kg
Raw		Water, barrage	007732-18-5	0.01	MJ / kg
Raw	biotic	Peat		9	MJ / kg

## Sheet: Acidification
Acidification (CML IA baseline, April 2013)
Compartment	Substance	CAS number	Characterisation Factor	Unit
Air	Ammonia	007664-41-7	1.6	kg SO2 eq / kg
Air	Nitric oxide	010102-43-9	0.76	kg SO2 eq / kg
Air	Nitrogen dioxide	010102-44-0	0.5	kg SO2 eq / kg
Air	Nitrogen oxides	011104-93-1	0.5	kg SO2 eq / kg
Air	Sulfur dioxide	007446-09-5	1.2	kg SO2 eq / kg
Air	Sulfur monoxide		1.2	kg SO2 eq / kg
Air	Sulfur trioxide	007446-11-9	0.96	kg SO2 eq / kg
Air	Sulfuric acid	007664-93-9	0.78	kg SO2 eq / kg

## Sheet: Eutrophication
Eutrophication (CML IA baseline, April 2013)
Compartment	Substance	CAS number	Characterisation Factor	Unit
Air	Ammonia	007664-41-7	0.35	kg PO4 eq / kg
Air	Ammonium, ion	014798-03-9	0.33	kg PO4 eq / kg
Air	Dinitrogen monoxide	010024-97-2	0.27	kg PO4 eq / kg
Air	Nitrate	014797-55-8	0.1	kg PO4 eq / kg
Air	Nitric acid	007697-37-2	0.1	kg PO4 eq / kg
Air	Nitric oxide	010102-43-9	0.2	kg PO4 eq / kg
Air	Nitrogen	007727-37-9	0.42	kg PO4 eq / kg
Air	Nitrogen dioxide	010102-44-0	0.13	kg PO4 eq / kg
Air	Nitrogen oxides	011104-93-1	0.13	kg PO4 eq / kg
Air	Nitrogen, total		0.42	kg PO4 eq / kg
Air	Phosphate	014265-44-2	1	kg PO4 eq / kg
Air	Phosphoric acid	007664-38-2	0.97	kg PO4 eq / kg
Air	Phosphorus	007723-14-0	3.06	kg PO4 eq / kg
Air	Phosphorus pentoxide	001314-56-3	1.34	kg PO4 eq / kg
Air	Phosphorus, total		3.06	kg PO4 eq / kg
Soil	Ammonia	007664-41-7	0.35	kg PO4 eq / kg
Soil	Ammonium, ion	014798-03-9	0.33	kg PO4 eq / kg
Soil	Nitrate	014797-55-8	0.1	kg PO4 eq / kg
Soil	Nitric acid	007697-37-2	0.1	kg PO4 eq / kg
Soil	Nitrogen	007727-37-9	0.42	kg PO4 eq / kg
Soil	Nitrogen oxides	011104-93-1	0.13	kg PO4 eq / kg
Soil	Nitrogen, total		0.42	kg PO4 eq / kg
Soil	Phosphate	014265-44-2	1	kg PO4 eq / kg
Soil	Phosphoric acid	007664-38-2	0.97	kg PO4 eq / kg
Soil	Phosphorus	007723-14-0	3.06	kg PO4 eq / kg
Soil	Phosphorus pentoxide	001314-56-3	1.34	kg PO4 eq / kg
Soil	Phosphorus, total		3.06	kg PO4 eq / kg
Water	Ammonia	007664-41-7	0.35	kg PO4 eq / kg
Water	Ammonium, ion	014798-03-9	0.33	kg PO4 eq / kg
Water	COD, Chemical Oxygen Demand	017612-50-9	0.022	kg PO4 eq / kg
Water	Nitrate	014797-55-8	0.1	kg PO4 eq / kg
Water	Nitric acid	007697-37-2	0.1	kg PO4 eq / kg
Water	Nitrite	014797-65-0	0.1	kg PO4 eq / kg
Water	Nitrogen	007727-37-9	0.42	kg PO4 eq / kg
Water	Nitrogen oxides	011104-93-1	0.13	kg PO4 eq / kg
Water	Nitrogen, total		0.42	kg PO4 eq / kg
Water	Phosphate	014265-44-2	1	kg PO4 eq / kg
Water	Phosphoric acid	007664-38-2	0.97	kg PO4 eq / kg
Water	Phosphorus	007723-14-0	3.06	kg PO4 eq / kg
Water	Phosphorus pentoxide	001314-56-3	1.34	kg PO4 eq / kg
Water	Phosphorus, total		3.06	kg PO4 eq / kg

## Sheet: BNR
Biotic natural resource-depletion species (BNR-spe) and biotic natural resource-depletion ecosystems (BNR-eco)(Derived from Langlois 2014)
	Characterisation Factor
Fish	BNR-spe	BNR-eco	units	Comments
Whitefish landed, North Atlantic, Europe	2.6e-10	1.71e-07	year	For species level, the characterization factor calculated from the average between CODGB et CODGOM.
Tuna, deep-sea purse seining (Indian ocean), at harbour, Spain	1.6e-11	5.76e-08	year
Hake, offshore long lining, at harbour, Spain	1.2e-10	1.71e-07	year
Anchovy landed for fish oil and fish meal, South America, Peru	2.95e-12	1.42e-09	year	Salmon aquaculture uses anchovy as fish meal as input.
Reference: Langlois J, Fréon P, Delgenes J-P, Steyer J-P, Hélias A (2014) New methods for impact assessment of biotic-resource depletion in life cycle assessment of fisheries: theory and application. Journal of Cleaner Production 73: 63-71.
