# Supplementary material for: Environmental Life Cycle Assessment of Diets with Improved Omega-3 Fatty Acid Profiles
Source: PLoS One. 2016 Aug 9;11(8):e0160397. doi: 10.1371/journal.pone.0160397 (PMC4978454; doi:10.1371/journal.pone.0160397)
Supplement: S1 Table — (XLSX) [file pone.0160397.s002.xlsx]

## Sheet: Cover page
Environmental Life cycle assessment of diets with improved omega-3 fatty acid profiles
Carla R. V. Coelho, Franck Pernollet, Hayo M. G. van der Werf*
SAS, Agrocampus Ouest, INRA, Rennes, France
e-mail: hayo.van-der-werf@inra.fr
S1 Table. Detailed composition of Average, Healthy and Vegetarian diets.

## Sheet: S1 Table
S1 Table Description of Average, Healthy and Vegetarian diets.
		Composition (in g/day) for each diet
		Average	PNNS	Vegetarian
Meat	Ground beef, fresh	14.67	3.33	0
	Roast beef, cooked	8	3.33	0
	Beef chuck, cooked	8	5.33	0
	Beefsteak, cooked	8	0	0
	Beef flank steak cooked	8.67	6.67	0
	Pork chop, cooked	8	0	0
	Pork spare rib, cooked	8	5.33	0
	Pork roast, cooked	8	5.33	0
	Rabbit meat, cooked	8	6.67	0
	Chicken leg, cooked	16	3.33	0
	Chicken filet, cooked	16	3.33	0
	Bacon strip, fresh	0	0	0
	Cooked ham	16	5.33	0
	Country pâté	7.33	0	0
	Dried pork sausage	5.33	0	0
	Pork sausage, cooked	26.67	5.33	0
Fish	Cod, cooked	7.67	6.67	0
	Hake, cooked	7.67	6.67	0
	Salmon, cooked	7.67	10.67	0
	Tuna, canned	6.67	5.33	0
Dairy products and egg	Egg, fresh	0	0	0
	Hard-boiled egg	8	12	33
	Egg cooked as omelet	8	8	20
	Poached egg	0	0	8
	UHT milk	22.67	156.8	160.13
	Yogurt	58.33	100	108.33
	Fromage blanc	6.67	33.33	40
	Camembert	8.67	8	8
	Emmental	5.33	5.33	5.33
	Gruyere	1.33	1.33	1.33
	Goat cheese	6.67	4	6
	Roquefort	6.67	4	5.33
	Tomme	6.67	2	2
	Spreadable cheese	2.67	0	2
	Comté	4	4	4
	Crème fraiche	4	2.33	7.67
	Butter	3.87	6.47	19.7
Oil and margarine	Rapeseed oil	3.67	18.47	4.2
	Sunflower oil	6.13	2	8.13
	Olive oil	3.67	16.33	5.67
	Margarine	1.87	3.33	3.33
Wheat-based and rice products	Baguette	97	122.67	119.33
	Artisanal bread	46.33	53.33	58
	Wheat flour	0.27	0.2	0.2
	Pasta with egg, cooked	36.67	60.67	60.67
	Pre-cooked durum wheat, cooked	0	0	38
	Couscous, cooked	8.67	17.33	17.33
	Rice, cooked	18.67	34	35.33
Pulse	Navy bean, cooked	0	0	2.67
	Lentil, cooked	13.33	13.33	24
	Split pea, cooked	0	0	3.33
	Broad bean, cooked	0	0	6.67
	Chickpea, cooked	0	0	5.33
Tofu and mung bean sprout	Tofu, cooked	0	0	26.67
	Mung bean sprout	0	0	8
Potato and vegetable	Potato French fries	13.33	13.33	0
	Potato, boiled	25.33	35.33	24.67
	Potato fried	10	13.33	13.33
	Red beetroot, fresh	14	28	21
	Broccoli, cooked	6.67	18	18
	Carrot, fresh	6.67	13.33	8
	Carrot, cooked	20	28	27.33
	Mushroom, fresh	6.67	6.67	10
	Cucumber, fresh	18.67	20	23.33
	Zucchini, cooked	20	28.33	38.33
	Endive, fresh	26.67	36.67	35.33
	Spinach, cooked	20	21.33	20
	Green bean, cooked	36.67	36.67	46
	Pea, cooked	20	14.67	17.33
	Lettuce, fresh	13.33	20	18.67
	Tomato, fresh	38.67	65	63.67
Fruit	Apple	30	50	50
	Banana	30	60	60
	Melon	34	34	34
	Clementine	20	30	30
	Pear	20	40	40
	Orange	20	40	40
	Strawberry	20	30	30
	Grape	20	30	30
Sugar product	Sugar	23.67	12.67	12.67
	Jam	21.33	20.67	20.67
Dessert	Chocolate pudding	13.33	0	0
	Chocolate mousse	9.33	4.67	4.67
	Custard	13.33	6.67	6.67
	Apple pie	34.67	8.67	8.67
	Poundcake	21.33	0	0
	Chocolate cake	21.33	8.67	8.67
Homemade meat-based dish	Garnished couscous	22	22	0
	Cassoulet	22	22	0
	Bolognese spaghetti	22	22	0
	Shepherd's pie	22	22	0
	Pizza	49.33	36	0
	Quiche	24.67	6.67	0
Vegetarian homemade dish	Mashed potatoes	16.67	16.67	13.33
	Scalloped potatoes	13.33	13.33	13.33
	Tabbouleh	13.33	22	22
	Vegetarian garnished couscous	0	0	22
	Vegetarian cassoulet	0	0	22
	Vegetarian Bolognese spaghetti	0	0	22
	Vegetarian shepherd's pie	0	0	22
	Vegetarian pizza	0	0	36
	Vegetarian quiche	0	0	6.67
Coffee	Coffee	380	380	380
