# Supplementary material for: Environmental Life Cycle Assessment of Diets with Improved Omega-3 Fatty Acid Profiles
Source: PLoS One. 2016 Aug 9;11(8):e0160397. doi: 10.1371/journal.pone.0160397 (PMC4978454; doi:10.1371/journal.pone.0160397)
Supplement: S3 Table — (XLSX) [file pone.0160397.s004.xlsx]

## Sheet: Cover page
Environmental Life cycle assessment of diets with improved omega-3 fatty acid profiles
Carla R. V. Coelho, Franck Pernollet, Hayo M. G. van der Werf*
SAS, Agrocampus Ouest, INRA, Rennes, France
e-mail: hayo.van-der-werf@inra.fr
S3 Table. Eicosapentaenoic Acid (EPA) and Docosahexaenoic Acid (DHA) values for standard and BBC animal foods provided by the Bleu-Blanc-Coeur association.

## Sheet: S3 Table
S3 Table Eicosapentaenoic Acid (EPA) and Docosahexaenoic Acid (DHA) values for standard and BBC animal foods provided by the Bleu-Blanc-Coeur association (Mathieu Guillevic, personal communication, 2015).
		Standard		BBC
Group	Animal food	EPA (mg/100 g)	DHA (mg/100 g)	EPA (mg/100 g)	DHA (mg/100 g)
Meat	Beef flank steak, cooked	7.96812	1.2749	11.4741	2.23107
	Beef rib steak, raw	8.28875	0	16.5775	8.28875
	Beef chuck, raw	12.426	0	42.51	8.72
	Roast beef, cooked	8.911	2.22775	11.1387	2.22775
	Beef minced steak, raw	14.25	0	28.5	14.25
	Chicken filet, cooked	1.1232	2.3328	4.0608	5.3568
	Chicken leg, cooked	2.5025	5.1975	5.39	10.9725
	Pork, ham cooked	5.46	1.638	10.92	2.73
	Bacon diced, raw	0	20.398	21.7	21.7
	Pork, pâté de campagne	30.8	20.2	63.296	31.648
	Pork spare rib, cooked	4.75	7.13	10.6875	10.6875
	Pork chop, cooked	8.17	12.255	18.3825	18.3825
	Pork roast, cooked	2.15	2.15	8.6	4.3
	Pork, sausage, cooked	3.73	5.25	7.46045	5.25
	Pork, dried sausage	7.79	15.8	12.4832	15.604
	Rabbit, cooked	0	0	7.66667	11.6533
Egg	Egg, fresh	0	51.294	7.88217	133.493
Dairy	Camembert	8.55231	0	17.29	3.8
	Comté	14.5389	0	29.393	6.46
	Emmental	12.8285	0	25.935	5.7
	Fromage blanc	3.46796	0	7.0111	1.5409
	Goat cheese	11.2891	0	22.8228	5.016
	Gruyère	14.2824	0	28.8743	6.346
	Roquefort	13.7265	0	27.7505	6.099
	Spreadable cheese	17.9599	0	36.309	7.98
	Tomme	10.947	0	22.1312	4.864
	Butter	35.15	0	71.0619	15.618
	Crème fraîche	13.2561	0	26.7995	5.89
	UHT milk, semi-skimmed	0.654252	0	1.32269	0.2907
	Yogurt, from full-cream milk	1.2016	0	2.42924	0.5339
	Yogurt, from semi-skimmed milk	0.42505	0	0.859313	0.18886
