# Supplementary material for: Environmental Life Cycle Assessment of Diets with Improved Omega-3 Fatty Acid Profiles
Source: PLoS One. 2016 Aug 9;11(8):e0160397. doi: 10.1371/journal.pone.0160397 (PMC4978454; doi:10.1371/journal.pone.0160397)
Supplement: S4 Table — (XLSX) [file pone.0160397.s005.xlsx]

## Sheet: Cover page
Environmental Life cycle assessment of diets with improved omega-3 fatty acid profiles
Carla R. V. Coelho, Franck Pernollet, Hayo M. G. van der Werf*
SAS, Agrocampus Ouest, INRA, Rennes, France
e-mail: hayo.van-der-werf@inra.fr
S4 Table. Environmental impacts of eight diets.

## Sheet: S4 Table
S4 Table Environmental impacts of eight diets.
	Average	Average BBC	PNNS	PNNS BBC	PNNS no fish	PNNS no fish BBC	PNNS vegetarian	PNNS vegetarian BBC
Global warming (GWP100a) (kg CO2 eq)	5.97716	5.89281	4.94572	4.87843	4.70432	4.63494	3.86453	3.81531
CED Total (MJ)	69.1093	68.1534	61.7135	60.9116	57.7605	56.9009	61.6182	60.8336
Acidification (g SO2 eq)	57.3739	56.4982	40.8565	40.2752	41.1746	40.5369	29.3223	29.0245
Eutrophication (g PO4 eq)	27.2947	27.0801	21.9914	21.8407	21.0857	20.929	17.1096	16.9279
Land occupation (m2a)	7.9275	7.93265	6.00155	6.00905	6.09066	6.10172	4.54785	4.5369
Global warming (GWP 100a) - LUC (kg CO2 eq)	7.11079	7.02718	5.80394	5.73773	5.57529	5.50749	4.51488	4.46409
Biotic natural resource-depletion ecosy (year)	1.00109e-11	9.92695e-12	8.78566e-12	8.70553e-12	0	0	0	0
Biotic natural resource-depletion spe (year)	1.023e-14	1.01442e-14	9.00563e-15	8.9235e-15	0	0	0	0
