# Supplementary material for: Environmental Life Cycle Assessment of Diets with Improved Omega-3 Fatty Acid Profiles
Source: PLoS One. 2016 Aug 9;11(8):e0160397. doi: 10.1371/journal.pone.0160397 (PMC4978454; doi:10.1371/journal.pone.0160397)
Supplement: S5 Table — (XLSX) [file pone.0160397.s006.xlsx]

## Sheet: Cover page
Environmental Life cycle assessment of diets with improved omega-3 fatty acid profiles
Carla R. V. Coelho, Franck Pernollet, Hayo M. G. van der Werf*
SAS, Agrocampus Ouest, INRA, Rennes, France
e-mail: hayo.van-der-werf@inra.fr
S5 Table. Life cycle impact assessment results for food items.

## Sheet: S5 Table
S Table 5 Life cycle impact assessment results for food items.
Life cycle impact assessment (LCIA) results for global warming potential, cumulative energy demand, acidification, eutrophication and land occupation, global warming potential with land use change, and biotic natural resources depletion ecosystems and species. The impact values include primary production, transport, processing (when applicable), storage, losses in the supply chain, preparation at…
				Global warming potential (GWP100a)	CED Total	Acidification	Eutrophication	Land competition	Global warming potential (GWP 100a) + Land Use Change	biotic natural resources depletion-ecosystem	biotic natural resources depletion-species
				CML IA baseline (April 2013)	ecoinvent	CML IA baseline (April 2013)	CML IA baseline (April 2013)	CML IA non- baseline (October 2012)	CML IA baseline (April 2013) + Audsley et al 2009	Langlois 2014	Langlois 2014
#	Type	Vegetarian homemade dish	Food items	kg CO2 eq/kg	MJ/kg	kg SO2 eq/kg	kg PO4 eq/kg	m2a/kg	kg CO 2 eq/kg	year/kg	year/kg
1	Standard		Apple pie	2.03859	39.3153	0.0123777	0.00683726	2.1353	2.34394	0	0
1	BBC		Apple pie	2.02708	39.29	0.0123307	0.00693655	2.19568	2.34107	0	0
2	Standard		Apple	0.505468	6.74347	0.00192782	0.00114589	0.463636	0.571768	0	0
3	Standard		Baguette	1.17343	19.3523	0.00723699	0.00484379	1.49186	1.38677	0	0
3	BBC		Baguette	1.18505	19.4775	0.00728208	0.00505641	1.5698	1.40953	0	0
4	Standard		Banana	1.82757	21.4848	0.0116071	0.00720632	0.719345	1.93044	0	0
5	Standard		Beef meat, cooked in frying pan	38.7529	126.417	0.460226	0.165254	72.8147	49.1654	0	0
5	BBC		Beef meat, cooked in frying pan	38.2227	125.064	0.455278	0.164664	72.5895	48.603	0	0
6	Standard		Beef meat rib steak, cooked in frying pan	41.8967	143.024	0.491709	0.177294	77.7698	53.0178	0	0
6	BBC		Beef meat rib steak, cooked in frying pan	41.3316	141.582	0.486435	0.176665	77.5298	52.4184	0	0
7	Standard		Beef mince meat steak, cooked in frying pan	22.9786	78.0362	0.286955	0.102974	38.7484	28.5196	0	0
7	BBC		Beef mince meat steak, cooked in frying pan	22.9387	77.8478	0.286796	0.103305	38.9013	28.5016	0	0
9	Standard	yes	Bolognese spaghetti vegetarian	1.46335	31.4955	0.0115426	0.00617068	1.62964	1.69639	0	0
9	BBC	yes	Bolognese spaghetti vegetarian	1.47345	31.6006	0.0117193	0.00590564	1.57274	1.69836	0	0
9	Standard		Bolognese spaghetti	6.2164	43.7508	0.0708654	0.0271159	9.63933	7.59482	0	0
9	BBC		Bolognese spaghetti	6.22046	43.89	0.0710408	0.0269369	9.61292	7.5951	0	0
10	Standard		Braise beef with carrots	23.655	109.886	0.2755	0.0994764	43.3203	29.8498	0	0
10	BBC		Braise beef with carrots	23.3406	109.083	0.272566	0.0991265	43.1867	29.5163	0	0
11	Standard		Broad bean cooked	1.11637	23.9382	0.00839444	0.00717867	2.94755	1.53787	0	0
12	Standard		Brocoli	1.46816	29.3111	0.00490568	0.00404035	0.575999	1.55053	0	0
13	Standard		Butter	7.00405	39.7589	0.0633473	0.0335357	10.6077	8.52095	0	0
13	BBC		Butter	6.887	38.6034	0.0628986	0.0338049	10.8862	8.44372	0	0
14	Standard		Camembert	6.19456	63.0927	0.0527637	0.0247932	8.46114	7.40451	0	0
14	BBC		Camembert	6.10488	62.2073	0.05242	0.0249994	8.67449	7.34533	0	0
15	Standard		Carrot cooked, cooked in frying pan	1.16594	25.7798	0.00419892	0.00311288	0.469478	1.23308	0	0
16	Standard		Carrot fresh	0.891676	10.288	0.00312861	0.00253015	0.419095	0.951607	0	0
17	Standard	yes	Cassoulet vegetarian	1.12753	22.0869	0.00485128	0.00349558	1.16692	1.2944	0	0
17	BBC	yes	Cassoulet vegetarian	1.1419	22.37	0.00507111	0.00334352	1.11889	1.3019	0	0
17	Standard		Cassoulet	2.73173	48.3572	0.0290229	0.0135813	3.29926	3.20353	0	0
17	BBC		Cassoulet	2.71653	47.8155	0.0287681	0.0134033	3.34335	3.19463	0	0
18	Standard		Chicken leg, cooked in oven	7.11363	138.131	0.0913693	0.0409549	8.84625	8.37865	0	0
18	BBC		Chicken leg, cooked in oven	7.00809	133.497	0.0902125	0.0402957	9.16483	8.31866	0	0
19	Standard		Chickpea cooked	0.891751	54.6451	0.0038877	0.00347454	1.29893	1.0775	0	0
20	Standard	yes	Chicory with béchamel vegetarian, cooked in oven	1.83119	35.4484	0.00937944	0.0071182	1.91574	2.10514	0	0
20	BBC	yes	Chicory with béchamel vegetarian, cooked in oven	1.82823	35.4225	0.00936798	0.00712771	1.92401	2.10336	0	0
20	Standard		Chicory with ham, cooked in oven	4.31609	73.0627	0.047864	0.0222591	5.26277	5.06867	0	0
20	BBC		Chicory with ham, cooked in oven	4.27376	72.5458	0.0470055	0.0223677	5.39577	5.04535	0	0
21	Standard		Chicory	1.31816	14.2554	0.00741089	0.00665269	1.81299	1.57742	0	0
22	Standard		Chocolate cake	3.07512	58.9317	0.0313588	0.015932	3.87453	3.62917	0	0
22	BBC		Chocolate cake	3.03735	58.1494	0.0309984	0.0158744	3.94637	3.60168	0	0
23	Standard		Chocolate cream	1.68084	27.9766	0.0131754	0.0072733	2.22097	1.99844	0	0
23	BBC		Chocolate cream	1.6666	27.8446	0.0131205	0.00731318	2.25809	1.98951	0	0
24	Standard		Chocolate mousse	2.12803	32.2008	0.0376809	0.0175984	3.71056	2.65864	0	0
24	BBC		Chocolate mousse	2.07916	30.7807	0.0370412	0.0173452	3.76121	2.61702	0	0
25	Standard		Chocolate	1.91757	36.744	0.0219933	0.0158781	3.28695	2.3876	0	0
26	Standard		Clementine	1.89683	23.8091	0.00930715	0.00652571	1.48508	2.10919	0	0
27	Standard		Coffee liquide with preparation with quantity change	0.457584	7.40346	0.00545945	0.00412656	0.813765	0.573953	0	0
28	Standard	yes	Courgette filling with goat cheese, cooked in oven	2.3582	55.847	0.0195653	0.00938668	2.06739	2.65384	0	0
28	BBC	yes	Courgette filling with goat cheese, cooked in oven	2.36667	56.0186	0.0196205	0.00964727	2.15773	2.67523	0	0
28	Standard		Courgette, cooked in frying pan	1.13535	21.0785	0.00559822	0.00434193	0.971242	1.27424	0	0
29	Standard		Semolina	0.74917	15.3251	0.00464002	0.00359051	1.2401	0.926504	0	0
30	Standard	yes	Couscous garnished vegetarian	1.05861	27.6131	0.00518411	0.00367356	1.12831	1.21996	0	0
30	Standard		Couscous garnished	3.13211	54.915	0.0339153	0.0156368	3.69678	3.66075	0	0
30	BBC		Couscous garnished	3.10174	54.204	0.033371	0.0156207	3.7915	3.64392	0	0
31	Standard		Crème fraîche	4.24257	32.2093	0.0364213	0.0190757	5.92191	5.08941	0	0
31	BBC		Crème fraîche	4.17741	31.566	0.0361715	0.0192256	6.07693	5.04641	0	0
32	Standard		Cucumber	4.04391	57.4303	0.00769076	0.00488944	0.548489	4.12234	0	0
33	Standard		Custard	2.13859	46.6141	0.0198876	0.0085444	2.20758	2.45427	0	0
33	BBC		Custard	2.11043	45.9543	0.0195955	0.00846032	2.24786	2.43187	0	0
34	Standard		Jasmin rice	2.78263	21.1655	0.0235909	0.0285732	1.04895	2.93263	0	0
35	Standard		Durum wheat pasta with egg	0.902567	22.4397	0.011592	0.00584607	1.56498	1.12636	0	0
35	BBC		Durum wheat pasta with egg	0.889412	22.0574	0.0114198	0.0057779	1.57862	1.11515	0	0
36	Standard		Durum wheat	0.556851	17.8566	0.00356673	0.00276627	0.907899	0.686681	0	0
37	Standard		Egg in frying pan, cooked as omelette	2.54823	36.368	0.0538243	0.0217033	4.51474	3.19384	0	0
37	BBC		Egg in frying pan, cooked as omelette	2.46136	33.8434	0.0526871	0.0212531	4.60479	3.11984	0	0
38	Standard		Emmental	7.66908	64.739	0.0666038	0.0314456	11.1492	9.26342	0	0
38	BBC		Emmental	7.54953	63.5587	0.0661455	0.0317206	11.4336	9.18454	0	0
39	Standard		Chicken filet, cooked in oven	6.51351	130.2	0.086611	0.0383793	8.31187	7.7021	0	0
39	BBC		Chicken filet, cooked in oven	6.41291	125.783	0.0855085	0.037751	8.6155	7.64493	0	0
40	Standard		Chicken filet, cooked in frying pan	5.22593	76.6711	0.0839054	0.0373916	8.30003	6.41283	0	0
40	BBC		Chicken filet, cooked in frying pan	5.12533	72.2543	0.0828029	0.0367633	8.60365	6.35566	0	0
41	Standard		Fromage blanc	5.64476	43.7673	0.0483094	0.0225841	7.85561	6.76812	0	0
41	BBC		Fromage blanc	5.55825	42.9133	0.0479778	0.022783	8.06142	6.71103	0	0
42	Standard		Goat cheese	5.98019	90.5784	0.112892	0.0430758	10.2389	7.44435	0	0
42	BBC		Goat cheese	6.05216	92.0376	0.113361	0.0452908	11.0068	7.62613	0	0
43	Standard		Grape	1.19877	16.6761	0.0100452	0.0054124	1.55093	1.42055	0	0
44	Standard		Gratin dauphinois	2.56387	45.209	0.0154521	0.00820764	2.42747	2.911	0	0
44	BBC		Gratin dauphinois	2.54275	45.0005	0.0153712	0.0082562	2.47771	2.89706	0	0
45	Standard		Green bean, cooked	1.10864	27.4293	0.00519418	0.0082845	4.17567	1.70576	0	0
46	Standard		Gros pain	1.69705	27.8767	0.00870916	0.0050231	1.4928	1.91052	0	0
46	BBC		Gros pain	1.70867	28.0019	0.00875426	0.00523573	1.57073	1.93328	0	0
47	Standard		Hake	26.2703	349.421	0.121558	0.0360244	0.485078	26.3397	5.75173e-10	4.0363e-13
48	Standard		Hard-boiled egg	2.77148	54.5683	0.0547456	0.022089	4.51973	3.41781	0	0
48	BBC		Hard-boiled egg	2.68461	52.0437	0.0536083	0.0216388	4.60978	3.34381	0	0
49	Standard		Jam	1.82685	29.4871	0.00715476	0.00385549	1.03479	1.97482	0	0
50	Standard		Lentil	0.536984	20.77	0.0031036	0.00287097	1.29039	0.72151	0	0
51	Standard		Lettuce	1.45662	16.3109	0.00794637	0.00687712	1.91193	1.73002	0	0
52	BBC		Margarine	1.79116	24.8003	0.0133952	0.0106856	4.17057	2.38755	0	0
52	Standard		Margarine	1.66817	24.8139	0.0120645	0.00962405	4.07296	2.2506	0	0
53	Standard		Melon	4.47501	42.4845	0.0179991	0.0171388	3.49644	4.975	0	0
54	Standard		Mung bean sprout	0.978349	19.7923	0.00716351	0.00645059	3.16174	1.43048	0	0
55	Standard		Mushroom, cooked in frying pan	3.60717	96.5509	0.0264081	0.00963577	0.648787	3.69995	0	0
56	Standard		Olive oil	2.60739	35.3348	0.0261971	0.00893681	7.71763	3.71102	0	0
57	Standard		Orange juice	1.67171	21.5667	0.00979187	0.00702181	2.02556	1.96136	0	0
58	Standard		Orange	1.89683	23.8091	0.00930715	0.00652571	1.48508	2.10919	0	0
59	Standard		Pea	2.18154	27.3022	0.0057518	0.00824977	2.75216	2.5751	0	0
60	Standard		Pear	0.510288	6.91874	0.00197893	0.00113615	0.4573	0.575682	0	0
61	Standard	yes	Pizza vegetarian	3.017	55.2268	0.0188162	0.00970304	2.78936	3.41587	0	0
61	BBC	yes	Pizza vegetarian	3.02213	55.5326	0.0189918	0.00967309	2.80782	3.42365	0	0
61	Standard		Pizza	4.36948	75.6936	0.0392298	0.0179445	4.65443	5.03507	0	0
61	BBC		Pizza	4.3541	75.7431	0.0389617	0.0179661	4.73797	5.03163	0	0
62	Standard		Plain cake	3.32357	49.5769	0.0322986	0.0159194	4.38819	3.95108	0	0
62	BBC		Plain cake	3.27718	48.7971	0.0319267	0.0159332	4.49886	3.92052	0	0
63	Standard		Poached egg	2.6194	42.112	0.0541183	0.0218272	4.51641	3.26525	0	0
63	BBC		Poached egg	2.53252	39.5874	0.052981	0.021377	4.60646	3.19125	0	0
64	Standard		Pork, chop boneless, cooked in frying pan	9.71888	129.853	0.11839	0.0507172	11.8263	11.41	0	0
64	BBC		Pork, chop boneless, cooked in frying pan	9.6076	128.463	0.115984	0.0509971	12.1793	11.3492	0	0
65	Standard		Pork, dried sausage	9.57276	112.97	0.133643	0.0565767	13.0437	11.438	0	0
65	BBC		Pork, dried sausage	9.44369	111.358	0.130852	0.0569014	13.4531	11.3675	0	0
66	Standard		Pork, cooked ham	9.24239	144.29	0.126391	0.0533921	12.07	10.9684	0	0
66	BBC		Pork, cooked ham	9.12174	142.783	0.123783	0.0536956	12.4526	10.9025	0	0
67	Standard		Pork, pâté de campagne	7.67103	90.7811	0.0917463	0.0389194	8.19177	8.84245	0	0
67	BBC		Pork, pâté de campagne	7.59085	89.7124	0.0900821	0.0390871	8.43534	8.79711	0	0
68	Standard		Pork, roast, cooked in oven	10.0285	134.954	0.122654	0.0519662	12.1423	11.7649	0	0
68	BBC		Pork, roast, cooked in oven	9.91265	133.506	0.120148	0.0522576	12.5098	11.7016	0	0
69	Standard		Pork, sausage, cooked in frying pan	8.3867	113.903	0.105291	0.0446972	10.014	9.81871	0	0
69	BBC		Pork, sausage, cooked in frying pan	8.2876	112.665	0.103148	0.0449464	10.3284	9.76455	0	0
70	Standard		Pork, spare rib, cooked in oven	11.1053	149.609	0.127644	0.0549847	12.7786	12.9327	0	0
70	BBC		Pork, spare rib, cooked in oven	10.9863	148.122	0.12507	0.0552841	13.1561	12.8676	0	0
71	Standard		Potato, cooked as french fries	1.94151	40.4816	0.00954996	0.00916272	3.79273	2.48387	0	0
72	Standard		Potato, cooked for salad	1.09629	27.5133	0.00437917	0.00304882	0.72829	1.20044	0	0
73	Standard		Potato, cooked in frying pan	1.38938	28.5229	0.00576316	0.00450318	1.36413	1.58446	0	0
73	BBC		Potato, cooked in frying pan	1.42613	29.0589	0.00626791	0.00425052	1.23838	1.60322	0	0
74	Standard		Mashed potatoes	1.14756	17.7331	0.005948	0.00368002	1.07163	1.3008	0	0
74	BBC		Mashed potatoes	1.14288	17.6869	0.00593006	0.00369079	1.08277	1.29771	0	0
75	Standard	yes	Quiche Lorraine vegetarian	3.72414	59.6435	0.0341943	0.0156971	4.20865	4.32597	0	0
75	BBC	yes	Quiche Lorraine vegetarian	3.67954	58.9601	0.0338737	0.0157321	4.31678	4.29684	0	0
75	Standard		Quiche Lorraine	4.10285	62.2345	0.0426901	0.0191821	4.94345	4.80976	0	0
75	BBC		Quiche Lorraine	4.05169	61.4681	0.0420787	0.0192419	5.07946	4.77806	0	0
76	Standard		Rabbit meat	9.9703	127.93	0.060248	0.0342354	11.4482	11.6074	0	0
76	BBC		Rabbit meat	10.1091	129.881	0.0607187	0.0364466	12.2778	11.8648	0	0
77	Standard		Rabbit stew with tomato and potato	4.18461	60.9338	0.0237047	0.0138097	4.41707	4.81625	0	0
77	BBC		Rabbit stew with tomato and potato	4.2328	61.6111	0.0238681	0.0145773	4.70507	4.90562	0	0
78	BBC		Rapeseed and Olive oil	2.64285	31.2905	0.0252899	0.0119959	7.52609	3.71908	0	0
79	Standard		Rapeseed oil	2.55233	20.73	0.0228709	0.0193124	7.03263	3.558	0	0
80	Standard		Red beetroot	0.740399	7.15764	0.00314563	0.00228508	0.80481	0.855487	0	0
81	Standard		Roast beef, cooked in oven	39.0796	137.941	0.460809	0.165456	72.8171	49.4924	0	0
81	BBC		Roast beef, cooked in oven	38.5494	136.588	0.455861	0.164866	72.5919	48.93	0	0
82	Standard		Roquefort	13.0511	69.2148	0.192754	0.0724615	35.7419	18.1622	0	0
82	BBC		Roquefort	13.0159	69.843	0.192922	0.0734517	36.0801	18.1754	0	0
83	Standard		Salmon filet	8.7621	170.649	0.0425947	0.121274	5.68529	9.5751	2.285e-11	1.73244e-14
84	Standard	yes	Shepherd's pie vegetarian	1.57433	32.912	0.00717599	0.004042	1.10797	1.73277	0	0
84	BBC	yes	Shepherd's pie vegetarian	1.57083	32.8775	0.0071626	0.00405004	1.11628	1.73046	0	0
84	Standard		Shepherd's pie	5.92309	40.7598	0.0648494	0.0243179	8.8488	7.18846	0	0
84	BBC		Shepherd's pie	5.9123	40.696	0.0648068	0.0243926	8.88651	7.18307	0	0
85	Standard		Spinach, cooked in frying pan	2.35128	29.5875	0.0128369	0.0113931	3.18591	2.80686	0	0
86	Standard		Split pea soup	0.615956	24.117	0.00348734	0.00202295	0.724004	0.719488	0	0
86	BBC		Split pea soup	0.612713	24.085	0.00347491	0.00203041	0.731716	0.717349	0	0
87	Standard		Spreadable cheese	4.09455	34.4333	0.0343187	0.0165555	5.51316	4.88293	0	0
87	BBC		Spreadable cheese	4.03391	33.8347	0.0340863	0.0166949	5.6574	4.84292	0	0
88	Standard		Strawberry	1.47773	20.9949	0.0114798	0.00586435	1.58657	1.70461	0	0
89	Standard	yes	Stuffed tomatoes vegetarian	3.25322	63.2951	0.0163801	0.00822367	1.64555	3.48853	0	0
89	BBC	yes	Stuffed tomatoes vegetarian	3.2376	63.0159	0.0162599	0.00821083	1.67394	3.47698	0	0
89	Standard		Stuffed tomatoes	9.0504	53.5391	0.100962	0.036837	13.3276	10.9563	0	0
89	BBC		Stuffed tomatoes	9.03684	53.475	0.100908	0.0369497	13.3796	10.9501	0	0
90	Standard		Sugar	0.910444	12.9492	0.00480202	0.0036522	1.15359	1.07541	0	0
91	Standard		Sunflower oil	1.71651	17.7818	0.012567	0.0183645	10.6958	3.246	0	0
92	Standard		Tabbouleh	1.82311	28.8319	0.00640696	0.00394089	1.14841	1.98733	0	0
93	Standard		Tofu, cooked in frying pan	3.95697	303.399	0.0359647	0.016675	2.01976	4.24579	0	0
94	Standard		Tomato sauce, cooked in frying pan	1.78887	41.9618	0.00550564	0.00303053	0.25538	1.82539	0	0
95	Standard		Tomato, cooked in frying pan	2.13864	41.12	0.00642001	0.00361884	0.324038	2.18498	0	0
96	Standard		Tomato	1.59333	25.9466	0.00469901	0.00269391	0.251119	1.62924	0	0
97	Standard		Tomme	7.75366	56.1674	0.065482	0.0307706	10.9611	9.3211	0	0
97	BBC		Tomme	7.63626	55.0084	0.065032	0.0310406	11.2404	9.24363	0	0
98	Standard		Tuna	8.33146	117.09	0.0512473	0.0231258	6.7098	9.29096	1.49309e-10	4.14748e-14
99	Standard		UHT milk	1.21044	12.1062	0.00857026	0.00399627	1.58935	1.43772	0	0
99	BBC		UHT milk	1.19747	11.9781	0.00852055	0.0040261	1.6202	1.42916	0	0
100	BBC		Wheat flour and linette blend	0.878115	10.6456	0.00737215	0.00549286	1.99599	1.16354	0	0
101	Standard		Wheat flour	0.869039	10.2405	0.007348	0.00525364	1.89968	1.14069	0	0
102	Standard		Whitefish, cooked in oven	8.94069	171.601	0.0470497	0.020287	0.470249	9.00794	5.75173e-10	8.74531e-13
103	Standard		Yoghurt	2.32907	25.9021	0.0158218	0.00746367	2.41217	2.67401	0	0
103	BBC		Yoghurt	2.30443	25.659	0.0157274	0.00752032	2.47076	2.65775	0	0

## Sheet: References
References
LCIA calculations
software used	SimaPro 8
data bases	Agralid 1.1
	Ecoinvent 2.2
impact assessment methods	GWP 100a -from CML-IA (baseline) v 3.01 (April 2013 v4.2), which is based onIPCC. The value of 0 has been used for "Carbon dioxide, land transformation"
	Land competition - taken from CML IA non- baseline v3,01 (October 2012)
	CED Total: V1.08 for the CED, the characterization factor "energy in biomass gross calorific value" and "gross calorific value energy in biomass, primary forest" was set to zero in order not to take into account the energy stored in biomass
	Acidification: from CML-IA (baseline) v 3.01 (April 2013 v4.2)
	eutrophication: fromCML-IA (baseline) v 3.01 (April 2013 v4.2)
	GWP 100a Including land use change, for land use change we used Audsley et al (2009)
	fish biotic natural resources depletion at ecosystem level (Langlois 2014)
	fish biotic natural resources depletion at species level (Langlois 2014)
